# Supplementary material for: Directed cortico-limbic dialogue in the human brain
Source: Nat Commun. 2026 Feb 2;17:2258. doi: 10.1038/s41467-026-68701-z (PMC12966484; doi:10.1038/s41467-026-68701-z)
Supplement: Supplementary file 4 — Source Data [file 41467_2026_68701_MOESM4_ESM.zip]

Archive with 12 entries (12 files):
- Fig2d_source_data.xlsx
- __MACOSX/._Fig2d_source_data.xlsx
- Fig3c-d_source_data.xlsx
- __MACOSX/._Fig3c-d_source_data.xlsx
- Fig3e_source_data.xlsx
- __MACOSX/._Fig3e_source_data.xlsx
- Fig3f_source_data.xlsx
- __MACOSX/._Fig3f_source_data.xlsx
- Fig4d1_source_data.xlsx
- __MACOSX/._Fig4d1_source_data.xlsx
- Fig4d2_source_data.xlsx
- __MACOSX/._Fig4d2_source_data.xlsx
