# Supplementary material for: Directed cortico-limbic dialogue in the human brain
Source: Nat Commun. 2026 Feb 2;17:2258. doi: 10.1038/s41467-026-68701-z (PMC12966484; doi:10.1038/s41467-026-68701-z)
Supplement: Supplementary file 4 — Source Data [file 41467_2026_68701_MOESM4_ESM.zip › Fig2d_source_data.xlsx]

## Sheet: Fig 2d
Group	Median [IQR]	N
local	0.64 [0.56, 0.75]	163
direct	0.62 [0.54, 0.71]	1133
indirect	0.58 [0.51, 0.67]	465
Group1	Group2	U_statistic	p_value
local	direct	103992	0.00910653
local	indirect	48687	6.20285e-08
direct	indirect	307979	1.05035e-07
