# Supplementary material for: Directed cortico-limbic dialogue in the human brain
Source: Nat Commun. 2026 Feb 2;17:2258. doi: 10.1038/s41467-026-68701-z (PMC12966484; doi:10.1038/s41467-026-68701-z)
Supplement: Supplementary file 4 — Source Data [file 41467_2026_68701_MOESM4_ESM.zip › Fig3c-d_source_data.xlsx]

## Sheet: Fig 3c,d
Region	DI Median [IQR]	Prob Median[IQR]	N_connection	N_pat	p_value_corrected
Orbitofrontal	-0.06 [-0.42,0.19]	0.46 [0.22,0.71]	65	10	0.0315364
Operculo-insular	-0.00 [-0.35,0.24]	0.50 [0.28,0.67]	76	12	0.449661
Dorsofrontal	0.10 [-0.23,0.58]	0.44 [0.22,0.59]	78	12	0.0209146
Central	0.16 [-0.00,0.68]	0.55 [0.23,0.76]	26	5	0.0205441
Cingular	0.17 [-0.61,0.38]	0.35 [0.21,0.79]	34	6	0.946191
Parietal	-0.09 [-0.45,0.37]	0.42 [0.22,0.65]	44	8	0.946191
Insulo-temporal	0.00 [-0.16,0.30]	0.48 [0.30,0.68]	84	14	0.298722
Inferotemporal	-0.04 [-0.44,0.10]	0.39 [0.24,0.61]	81	14	0.0209146
Occipital	0.00 [-0.43,0.47]	0.35 [0.18,0.68]	51	9	0.751698
Mesiotemporal	0.13 [-0.13,0.47]	0.53 [0.35,0.71]	78	13	0.00306732
Amygdala	0.61 [0.20,0.84]	0.60 [0.40,0.78]	78	13	2.55952e-10
Hippocampus	0.35 [-0.07,0.74]	0.46 [0.30,0.62]	79	15	1.16152e-05
