# Supplementary material for: Directed cortico-limbic dialogue in the human brain
Source: Nat Commun. 2026 Feb 2;17:2258. doi: 10.1038/s41467-026-68701-z (PMC12966484; doi:10.1038/s41467-026-68701-z)
Supplement: Supplementary file 4 — Source Data [file 41467_2026_68701_MOESM4_ESM.zip › Fig3e_source_data.xlsx]

## Sheet: Fig 3e
StimR	ChanR	DI Median [IQR]	Prob Median [IQR]	N_connection	N_pat	p_value_corrected
Orbitofrontal	Orbitofrontal	0.00 [-0.17,0.17]	0.95 [0.62,0.99]	226	8	1
Orbitofrontal	Operculo-insular	-0.01 [-0.43,0.45]	0.75 [0.37,0.97]	699	10	0.0996497
Orbitofrontal	Dorsofrontal	-0.41 [-1.00,0.30]	0.31 [0.14,0.65]	451	10	1.11728e-15
Orbitofrontal	Central	-0.10 [-0.68,0.30]	0.60 [0.29,0.89]	49	2	0.39893
Orbitofrontal	Cingular	-0.08 [-0.79,0.35]	0.57 [0.31,0.90]	43	5	0.178173
Orbitofrontal	Parietal	1.00 [0.28,1.00]	0.12 [0.11,0.13]	9	5	0.507389
Orbitofrontal	Insulo-temporal	-0.46 [-1.00,0.67]	0.23 [0.12,0.53]	551	9	3.4057e-10
Orbitofrontal	Inferotemporal	0.47 [-0.75,1.00]	0.26 [0.16,0.56]	587	10	7.29851e-05
Orbitofrontal	Occipital	-1.00 [-1.00,-0.04]	0.12 [0.10,0.16]	76	6	1.7197e-07
Orbitofrontal	Mesiotemporal	-0.73 [-1.00,0.03]	0.19 [0.12,0.34]	453	10	4.7526e-32
Orbitofrontal	Amygdala	-0.89 [-1.00,-0.70]	0.17 [0.11,0.26]	285	9	1.39029e-45
Orbitofrontal	Hippocampus	-1.00 [-1.00,-0.80]	0.12 [0.07,0.16]	234	9	2.57137e-36
Operculo-insular	Orbitofrontal	0.01 [-0.45,0.43]	0.89 [0.39,0.99]	699	10	0.0996497
Operculo-insular	Operculo-insular	0.00 [-0.65,0.65]	0.67 [0.31,0.94]	478	10	1
Operculo-insular	Dorsofrontal	-0.39 [-1.00,0.03]	0.49 [0.18,0.92]	705	12	3.11531e-25
Operculo-insular	Central	-0.85 [-1.00,0.33]	0.20 [0.10,0.37]	47	4	0.0068552
Operculo-insular	Cingular	-0.13 [-1.00,0.20]	0.84 [0.54,0.94]	52	5	0.0448137
Operculo-insular	Parietal	-0.27 [-1.00,1.00]	0.19 [0.14,0.23]	84	6	0.873589
Operculo-insular	Insulo-temporal	-0.20 [-1.00,0.63]	0.38 [0.16,0.84]	778	11	1.15607e-08
Operculo-insular	Inferotemporal	0.54 [-1.00,1.00]	0.29 [0.16,0.60]	642	11	9.98666e-07
Operculo-insular	Occipital	0.73 [-1.00,1.00]	0.19 [0.13,0.34]	90	7	0.31995
Operculo-insular	Mesiotemporal	-0.53 [-1.00,0.47]	0.31 [0.16,0.73]	531	11	5.20512e-10
Operculo-insular	Amygdala	-0.95 [-1.00,-0.50]	0.30 [0.15,0.62]	327	10	9.32192e-44
Operculo-insular	Hippocampus	-0.94 [-1.00,0.13]	0.23 [0.11,0.47]	319	11	1.49319e-15
Dorsofrontal	Orbitofrontal	0.41 [-0.30,1.00]	0.40 [0.22,0.85]	451	10	1.11728e-15
Dorsofrontal	Operculo-insular	0.39 [-0.03,1.00]	0.55 [0.23,0.95]	705	12	3.11531e-25
Dorsofrontal	Dorsofrontal	0.00 [-0.40,0.40]	0.76 [0.25,0.97]	270	10	1
Dorsofrontal	Central	-0.60 [-1.00,1.00]	0.21 [0.16,0.23]	29	4	0.53462
Dorsofrontal	Cingular	-0.03 [-0.73,0.70]	0.74 [0.55,0.92]	28	6	0.900654
Dorsofrontal	Parietal	-0.45 [-1.00,1.00]	0.21 [0.16,0.37]	111	7	0.0267715
Dorsofrontal	Insulo-temporal	-0.21 [-1.00,1.00]	0.17 [0.11,0.37]	390	11	0.370683
Dorsofrontal	Inferotemporal	1.00 [0.63,1.00]	0.38 [0.21,0.65]	591	11	1.04785e-68
Dorsofrontal	Occipital	1.00 [-1.00,1.00]	0.13 [0.11,0.26]	72	7	0.344903
Dorsofrontal	Mesiotemporal	0.52 [-1.00,1.00]	0.22 [0.12,0.56]	313	11	1.85247e-05
Dorsofrontal	Amygdala	-1.00 [-1.00,-0.58]	0.14 [0.08,0.31]	217	10	1.07294e-21
Dorsofrontal	Hippocampus	-1.00 [-1.00,1.00]	0.24 [0.11,0.44]	199	10	3.82183e-06
Central	Orbitofrontal	0.10 [-0.30,0.68]	0.57 [0.24,0.94]	49	2	0.39893
Central	Operculo-insular	0.85 [-0.33,1.00]	0.25 [0.13,0.51]	47	4	0.0069771
Central	Dorsofrontal	0.60 [-1.00,1.00]	0.24 [0.12,0.58]	29	4	0.53462
Central	Central	0.00 [-0.57,0.57]	0.27 [0.21,0.38]	4	1	1
Central	Cingular	0.17 [-0.01,0.57]	0.92 [0.91,0.99]	6	2	0.512807
Central	Parietal	-0.01 [-0.39,0.02]	0.97 [0.23,1.00]	33	3	0.178173
Central	Insulo-temporal	0.23 [-0.36,0.98]	0.32 [0.19,0.77]	78	5	0.106519
Central	Inferotemporal	1.00 [0.84,1.00]	0.33 [0.22,0.55]	54	3	2.88526e-09
Central	Occipital	1.00 [0.73,1.00]	0.13 [0.11,0.31]	12	2	0.114919
Central	Mesiotemporal	-0.78 [-1.00,0.76]	0.20 [0.14,0.27]	38	3	0.0766328
Central	Amygdala	-1.00 [-1.00,-0.85]	0.12 [0.07,0.13]	34	4	1.15607e-08
Central	Hippocampus	-1.00 [-1.00,-0.43]	0.11 [0.10,0.13]	16	3	0.00807932
Cingular	Orbitofrontal	0.08 [-0.35,0.79]	0.62 [0.28,0.99]	43	5	0.178173
Cingular	Operculo-insular	0.13 [-0.20,1.00]	0.68 [0.48,0.97]	52	5	0.0448137
Cingular	Dorsofrontal	0.03 [-0.70,0.73]	0.47 [0.17,0.98]	28	6	0.900654
Cingular	Central	-0.17 [-0.57,0.01]	0.43 [0.31,0.88]	6	2	0.512807
Cingular	Parietal	0.17 [0.03,0.47]	0.99 [0.77,1.00]	4	2	0.178173
Cingular	Insulo-temporal	-0.69 [-1.00,0.24]	0.30 [0.16,0.56]	55	6	0.0069771
Cingular	Inferotemporal	0.68 [-0.52,1.00]	0.23 [0.18,0.33]	37	5	0.0039141
Cingular	Occipital	-1.00 [-1.00,-1.00]	nan [nan,nan]	6	3	0.054497
Cingular	Mesiotemporal	-1.00 [-1.00,-0.34]	0.26 [0.14,0.58]	37	5	1.85247e-05
Cingular	Amygdala	-1.00 [-1.00,-0.78]	0.23 [0.15,0.55]	19	5	1.18587e-05
Cingular	Hippocampus	-0.94 [-1.00,-0.81]	0.10 [0.06,0.11]	18	4	5.84466e-05
Parietal	Orbitofrontal	-1.00 [-1.00,-0.28]	0.16 [0.08,0.23]	9	5	0.507389
Parietal	Operculo-insular	0.27 [-1.00,1.00]	0.13 [0.11,0.23]	84	6	0.873589
Parietal	Dorsofrontal	0.45 [-1.00,1.00]	0.32 [0.18,0.60]	111	7	0.0267715
Parietal	Central	0.01 [-0.02,0.39]	0.98 [0.72,1.00]	33	3	0.178173
Parietal	Cingular	-0.17 [-0.47,-0.03]	0.96 [0.82,0.98]	4	2	0.178173
Parietal	Parietal	0.00 [-1.00,1.00]	0.35 [0.15,0.92]	46	3	1
Parietal	Insulo-temporal	0.04 [-0.71,1.00]	0.54 [0.27,0.93]	126	7	0.0818059
Parietal	Inferotemporal	-0.41 [-1.00,0.74]	0.36 [0.26,0.85]	108	7	0.318565
Parietal	Occipital	-1.00 [-1.00,0.23]	0.40 [0.24,0.75]	55	4	0.00418517
Parietal	Mesiotemporal	-1.00 [-1.00,1.00]	0.28 [0.23,0.44]	34	6	0.606564
Parietal	Amygdala	-1.00 [-1.00,-1.00]	0.08 [0.07,0.11]	25	6	1.56264e-05
Parietal	Hippocampus	-1.00 [-1.00,-1.00]	0.31 [0.18,0.50]	29	6	1.39521e-06
Insulo-temporal	Orbitofrontal	0.46 [-0.67,1.00]	0.34 [0.15,0.76]	551	9	3.4057e-10
Insulo-temporal	Operculo-insular	0.20 [-0.63,1.00]	0.49 [0.20,0.90]	778	11	1.15607e-08
Insulo-temporal	Dorsofrontal	0.21 [-1.00,1.00]	0.19 [0.11,0.42]	390	11	0.370683
Insulo-temporal	Central	-0.23 [-0.98,0.36]	0.36 [0.18,0.62]	78	5	0.106519
Insulo-temporal	Cingular	0.69 [-0.24,1.00]	0.23 [0.14,0.69]	55	6	0.0069771
Insulo-temporal	Parietal	-0.04 [-1.00,0.71]	0.39 [0.17,0.95]	126	7	0.0818059
Insulo-temporal	Insulo-temporal	0.00 [-0.53,0.53]	0.71 [0.26,0.98]	776	14	1
Insulo-temporal	Inferotemporal	0.01 [-0.66,0.80]	0.77 [0.25,0.99]	1274	13	0.000560038
Insulo-temporal	Occipital	0.10 [-1.00,1.00]	0.47 [0.17,0.86]	251	8	0.491323
Insulo-temporal	Mesiotemporal	0.01 [-0.54,0.45]	0.87 [0.31,0.99]	996	12	0.421277
Insulo-temporal	Amygdala	-0.27 [-0.86,0.09]	0.61 [0.26,0.93]	648	13	9.89956e-23
Insulo-temporal	Hippocampus	-0.21 [-0.96,0.54]	0.39 [0.19,0.76]	703	14	3.21672e-05
Inferotemporal	Orbitofrontal	-0.47 [-1.00,0.75]	0.26 [0.14,0.60]	587	10	7.29851e-05
Inferotemporal	Operculo-insular	-0.54 [-1.00,1.00]	0.19 [0.11,0.40]	642	11	9.98666e-07
Inferotemporal	Dorsofrontal	-1.00 [-1.00,-0.63]	0.18 [0.11,0.26]	591	11	1.04785e-68
Inferotemporal	Central	-1.00 [-1.00,-0.84]	0.12 [0.09,0.14]	54	3	2.88526e-09
Inferotemporal	Cingular	-0.68 [-1.00,0.52]	0.13 [0.07,0.18]	37	5	0.0039141
Inferotemporal	Parietal	0.41 [-0.74,1.00]	0.39 [0.20,0.66]	108	7	0.318565
Inferotemporal	Insulo-temporal	-0.01 [-0.80,0.66]	0.55 [0.22,0.96]	1274	13	0.000560038
Inferotemporal	Inferotemporal	0.00 [-0.65,0.65]	0.73 [0.33,0.97]	770	12	1
Inferotemporal	Occipital	0.00 [-0.83,0.72]	0.65 [0.31,0.92]	430	9	0.280616
Inferotemporal	Mesiotemporal	0.00 [-0.55,0.50]	0.71 [0.30,0.97]	1061	12	0.52767
Inferotemporal	Amygdala	-0.49 [-1.00,0.20]	0.33 [0.17,0.76]	560	13	9.62293e-21
Inferotemporal	Hippocampus	-0.13 [-0.79,0.66]	0.42 [0.19,0.78]	651	14	0.00054557
Occipital	Orbitofrontal	1.00 [0.04,1.00]	0.22 [0.12,0.45]	76	6	1.7197e-07
Occipital	Operculo-insular	-0.73 [-1.00,1.00]	0.17 [0.07,0.40]	90	7	0.31995
Occipital	Dorsofrontal	-1.00 [-1.00,1.00]	0.13 [0.09,0.26]	72	7	0.344903
Occipital	Central	-1.00 [-1.00,-0.73]	0.15 [0.14,0.17]	12	2	0.114919
Occipital	Cingular	1.00 [1.00,1.00]	0.29 [0.13,0.53]	6	3	0.054497
Occipital	Parietal	1.00 [-0.23,1.00]	0.39 [0.23,0.69]	55	4	0.00418517
Occipital	Insulo-temporal	-0.10 [-1.00,1.00]	0.50 [0.16,0.87]	251	8	0.491323
Occipital	Inferotemporal	0.00 [-0.72,0.83]	0.48 [0.23,0.90]	430	9	0.280616
Occipital	Occipital	0.00 [-0.50,0.50]	0.70 [0.36,0.96]	218	5	1
Occipital	Mesiotemporal	-0.43 [-0.90,0.00]	0.70 [0.30,0.99]	156	8	1.1883e-11
Occipital	Amygdala	-0.14 [-0.76,0.10]	0.62 [0.23,0.97]	92	8	0.00261978
Occipital	Hippocampus	-0.66 [-1.00,-0.12]	0.66 [0.37,0.91]	112	8	1.04282e-14
Mesiotemporal	Orbitofrontal	0.73 [-0.03,1.00]	0.52 [0.25,0.83]	453	10	4.7526e-32
Mesiotemporal	Operculo-insular	0.53 [-0.47,1.00]	0.33 [0.18,0.64]	531	11	5.20512e-10
Mesiotemporal	Dorsofrontal	-0.52 [-1.00,1.00]	0.16 [0.10,0.27]	313	11	1.85247e-05
Mesiotemporal	Central	0.78 [-0.76,1.00]	0.27 [0.17,0.37]	38	3	0.0766328
Mesiotemporal	Cingular	1.00 [0.34,1.00]	0.58 [0.23,0.93]	37	5	1.85247e-05
Mesiotemporal	Parietal	1.00 [-1.00,1.00]	0.19 [0.15,0.31]	34	6	0.606564
Mesiotemporal	Insulo-temporal	-0.01 [-0.45,0.54]	0.75 [0.37,0.96]	996	12	0.421277
Mesiotemporal	Inferotemporal	0.00 [-0.50,0.55]	0.75 [0.34,0.98]	1061	12	0.52767
Mesiotemporal	Occipital	0.43 [0.00,0.90]	0.89 [0.58,0.98]	156	8	1.1883e-11
Mesiotemporal	Mesiotemporal	0.00 [-0.26,0.26]	0.91 [0.62,0.99]	394	10	1
Mesiotemporal	Amygdala	-0.01 [-0.21,0.06]	0.96 [0.71,0.99]	390	12	0.0138666
Mesiotemporal	Hippocampus	-0.01 [-0.24,0.24]	0.86 [0.51,0.98]	403	13	0.106519
Amygdala	Orbitofrontal	0.89 [0.70,1.00]	0.79 [0.56,0.95]	285	9	1.39029e-45
Amygdala	Operculo-insular	0.95 [0.50,1.00]	0.75 [0.39,0.96]	327	10	9.32192e-44
Amygdala	Dorsofrontal	1.00 [0.58,1.00]	0.35 [0.19,0.58]	217	10	1.07294e-21
Amygdala	Central	1.00 [0.85,1.00]	0.48 [0.27,0.67]	34	4	1.15607e-08
Amygdala	Cingular	1.00 [0.78,1.00]	0.99 [0.97,1.00]	19	5	1.18587e-05
Amygdala	Parietal	1.00 [1.00,1.00]	0.32 [0.17,0.50]	25	6	1.56264e-05
Amygdala	Insulo-temporal	0.27 [-0.09,0.86]	0.72 [0.42,0.97]	648	13	9.89956e-23
Amygdala	Inferotemporal	0.49 [-0.20,1.00]	0.50 [0.27,0.86]	560	13	9.62293e-21
Amygdala	Occipital	0.14 [-0.10,0.76]	0.87 [0.47,0.98]	92	8	0.00261978
Amygdala	Mesiotemporal	0.01 [-0.06,0.21]	0.96 [0.69,0.99]	390	12	0.0138666
Amygdala	Amygdala	0.00 [-0.01,0.01]	1.00 [1.00,1.00]	8	1	1
Amygdala	Hippocampus	0.00 [-0.11,0.03]	0.98 [0.86,1.00]	299	13	0.0716659
Hippocampus	Orbitofrontal	1.00 [0.80,1.00]	0.65 [0.37,0.87]	234	9	2.57137e-36
Hippocampus	Operculo-insular	0.94 [-0.13,1.00]	0.34 [0.14,0.71]	319	11	1.49319e-15
Hippocampus	Dorsofrontal	1.00 [-1.00,1.00]	0.30 [0.14,0.67]	199	10	3.82183e-06
Hippocampus	Central	1.00 [0.43,1.00]	0.25 [0.20,0.44]	16	3	0.00807932
Hippocampus	Cingular	0.94 [0.81,1.00]	0.79 [0.67,0.86]	18	4	5.84466e-05
Hippocampus	Parietal	1.00 [1.00,1.00]	0.44 [0.18,0.81]	29	6	1.39521e-06
Hippocampus	Insulo-temporal	0.21 [-0.54,0.96]	0.44 [0.19,0.81]	703	14	3.21672e-05
Hippocampus	Inferotemporal	0.13 [-0.66,0.79]	0.55 [0.28,0.86]	651	14	0.00054557
Hippocampus	Occipital	0.66 [0.12,1.00]	0.96 [0.66,1.00]	112	8	1.04282e-14
Hippocampus	Mesiotemporal	0.01 [-0.24,0.24]	0.96 [0.68,0.99]	403	13	0.106519
Hippocampus	Amygdala	0.00 [-0.03,0.11]	0.99 [0.92,1.00]	299	13	0.0716659
Hippocampus	Hippocampus	0.00 [-0.01,0.01]	0.99 [0.99,1.00]	38	7	1
