# Supplementary material for: Directed cortico-limbic dialogue in the human brain
Source: Nat Commun. 2026 Feb 2;17:2258. doi: 10.1038/s41467-026-68701-z (PMC12966484; doi:10.1038/s41467-026-68701-z)
Supplement: Supplementary file 4 — Source Data [file 41467_2026_68701_MOESM4_ESM.zip › Fig3f_source_data.xlsx]

## Sheet: Fig 3f
Region	p-value	Values_In	N_In	Values_Out	N_Out
Hippocampus	1.25e-04	0.50 [0.41, 0.59]	60	0.57 [0.47, 0.69]	536
Amygdala	1.55e-05	0.54 [0.48, 0.60]	67	0.60 [0.53, 0.69]	344
