# Supplementary material for: Directed cortico-limbic dialogue in the human brain
Source: Nat Commun. 2026 Feb 2;17:2258. doi: 10.1038/s41467-026-68701-z (PMC12966484; doi:10.1038/s41467-026-68701-z)
Supplement: Supplementary file 4 — Source Data [file 41467_2026_68701_MOESM4_ESM.zip › Fig4d1_source_data.xlsx]

## Sheet: Fig 4d1
SleepState	StimR	ChanR	N_con	N_pat	median magnitude change (%)	p-value_corrected
nrem	Amygdala	Central	29	3	0.074119	0.104135
nrem	Amygdala	Cingular	19	5	-0.0482668	0.151996
nrem	Amygdala	Dorsofrontal	184	9	0.206091	4.02573e-08
nrem	Amygdala	Hippocampus	285	12	0.00594669	0.85795
nrem	Amygdala	Inferotemporal	448	12	0.095628	5.92281e-16
nrem	Amygdala	Mesiotemporal	340	11	0.0325239	0.0560333
nrem	Amygdala	Occipital	74	6	-0.0175891	0.186193
nrem	Amygdala	Operculo-insular	277	9	0.052399	0.000847606
nrem	Amygdala	Orbitofrontal	235	8	0.0128324	0.714351
nrem	Amygdala	Parietal	23	5	0.211673	0.0124766
nrem	Amygdala	Insulo-temporal	549	12	0.136285	1.17808e-29
nrem	Central	Amygdala	5	2	0.045422	0.388304
nrem	Central	Central	6	1	0.162146	0.281571
nrem	Central	Cingular	3	1	0.131231	0.570455
nrem	Central	Dorsofrontal	17	3	0.170779	0.080795
nrem	Central	Hippocampus	8	3	-0.0855047	0.973186
nrem	Central	Inferotemporal	39	3	0.00339876	0.932893
nrem	Central	Mesiotemporal	14	2	0.0179935	0.80581
nrem	Central	Occipital	10	2	-0.0510501	0.0236665
nrem	Central	Operculo-insular	41	3	0.0513361	0.113076
nrem	Central	Orbitofrontal	44	2	-0.0484399	0.0175676
nrem	Central	Parietal	15	1	0.0470838	0.501053
nrem	Central	Insulo-temporal	50	3	0.0857121	0.0274493
nrem	Cingular	Amygdala	8	4	0.226979	0.0266794
nrem	Cingular	Central	4	1	0.311949	0.175279
nrem	Cingular	Dorsofrontal	34	5	0.0540286	0.659756
nrem	Cingular	Hippocampus	14	3	-0.0609507	0.469564
nrem	Cingular	Inferotemporal	22	4	0.0939125	0.018379
nrem	Cingular	Mesiotemporal	18	5	0.082635	0.0139877
nrem	Cingular	Operculo-insular	52	5	0.250589	3.21137e-07
nrem	Cingular	Orbitofrontal	42	5	0.0851047	0.0976872
nrem	Cingular	Insulo-temporal	26	4	0.119014	0.0818776
nrem	Dorsofrontal	Amygdala	61	7	0.282222	1.59901e-08
nrem	Dorsofrontal	Central	20	3	0.0274534	0.570455
nrem	Dorsofrontal	Cingular	21	5	0.28176	6.25746e-05
nrem	Dorsofrontal	Dorsofrontal	203	8	0.0473701	0.0266794
nrem	Dorsofrontal	Hippocampus	73	8	0.111234	0.000965728
nrem	Dorsofrontal	Inferotemporal	463	10	0.139277	1.36498e-21
nrem	Dorsofrontal	Mesiotemporal	189	9	0.077769	1.60771e-06
nrem	Dorsofrontal	Occipital	35	3	0.153023	0.00336775
nrem	Dorsofrontal	Operculo-insular	645	10	0.142233	4.81952e-38
nrem	Dorsofrontal	Orbitofrontal	416	9	0.071582	7.98057e-11
nrem	Dorsofrontal	Parietal	60	5	0.14798	0.000500707
nrem	Dorsofrontal	Insulo-temporal	185	8	0.101307	0.000352721
nrem	Hippocampus	Amygdala	277	12	0.0180647	0.219938
nrem	Hippocampus	Central	15	3	-0.123105	0.469564
nrem	Hippocampus	Cingular	17	4	-0.232521	0.0976872
nrem	Hippocampus	Dorsofrontal	118	8	-0.159086	0.000283248
nrem	Hippocampus	Hippocampus	43	7	0.0110311	0.672529
nrem	Hippocampus	Inferotemporal	448	13	-0.0191822	0.165613
nrem	Hippocampus	Mesiotemporal	349	12	0.00870413	0.640371
nrem	Hippocampus	Occipital	99	8	0.00979501	0.651615
nrem	Hippocampus	Operculo-insular	253	8	-0.0620204	0.0133184
nrem	Hippocampus	Orbitofrontal	192	7	-0.16791	9.62491e-10
nrem	Hippocampus	Parietal	17	4	0.0488237	0.73638
nrem	Hippocampus	Insulo-temporal	501	13	0.0346465	0.0117112
nrem	Inferotemporal	Amygdala	325	12	0.189492	1.26314e-35
nrem	Inferotemporal	Central	15	3	-0.0436997	0.271608
nrem	Inferotemporal	Cingular	22	5	-0.0555384	0.117966
nrem	Inferotemporal	Dorsofrontal	157	10	0.0369242	0.160401
nrem	Inferotemporal	Hippocampus	511	13	0.117454	4.83482e-33
nrem	Inferotemporal	Inferotemporal	582	11	0.0807041	2.16487e-32
nrem	Inferotemporal	Mesiotemporal	808	11	0.0912607	3.19707e-47
nrem	Inferotemporal	Occipital	291	9	0.104129	4.38467e-19
nrem	Inferotemporal	Operculo-insular	367	10	0.0621023	4.03268e-05
nrem	Inferotemporal	Orbitofrontal	337	9	0.0627341	0.000114404
nrem	Inferotemporal	Parietal	73	6	0.296484	9.55143e-06
nrem	Inferotemporal	Insulo-temporal	845	13	0.11354	9.78327e-53
nrem	Mesiotemporal	Amygdala	305	11	0.0740879	1.39436e-08
nrem	Mesiotemporal	Central	30	2	0.101364	0.0893807
nrem	Mesiotemporal	Cingular	38	5	0.0315836	0.867785
nrem	Mesiotemporal	Dorsofrontal	158	9	0.0144344	0.548237
nrem	Mesiotemporal	Hippocampus	386	12	0.104365	3.02411e-14
nrem	Mesiotemporal	Inferotemporal	824	11	0.0989991	1.68655e-53
nrem	Mesiotemporal	Mesiotemporal	368	10	0.0876191	3.29403e-12
nrem	Mesiotemporal	Occipital	150	8	0.0499595	0.0159577
nrem	Mesiotemporal	Operculo-insular	421	10	0.0855163	1.54764e-07
nrem	Mesiotemporal	Orbitofrontal	357	8	0.0551322	6.42385e-06
nrem	Mesiotemporal	Parietal	27	5	0.130657	0.534041
nrem	Mesiotemporal	Insulo-temporal	821	12	0.118313	1.02105e-41
nrem	Occipital	Amygdala	63	8	0.0660528	1.73748e-05
nrem	Occipital	Central	5	2	-0.0650795	1
nrem	Occipital	Cingular	7	3	0.192213	0.215488
nrem	Occipital	Dorsofrontal	26	4	-0.141234	0.0057513
nrem	Occipital	Hippocampus	66	8	0.0576067	0.023199
nrem	Occipital	Inferotemporal	271	9	0.055013	1.70785e-10
nrem	Occipital	Mesiotemporal	116	8	0.0322429	0.0285214
nrem	Occipital	Occipital	136	5	0.0790233	1.63748e-05
nrem	Occipital	Operculo-insular	40	5	-0.100665	0.00891619
nrem	Occipital	Orbitofrontal	64	6	-0.0347353	0.548569
nrem	Occipital	Parietal	46	4	0.360943	1.10656e-06
nrem	Occipital	Insulo-temporal	157	8	0.122989	7.35848e-08
nrem	Operculo-insular	Amygdala	131	9	0.177962	1.96415e-15
nrem	Operculo-insular	Central	25	3	0.0718023	0.118407
nrem	Operculo-insular	Cingular	38	5	0.146589	3.07318e-06
nrem	Operculo-insular	Dorsofrontal	476	10	0.12729	6.87287e-19
nrem	Operculo-insular	Hippocampus	166	9	0.143686	3.1053e-11
nrem	Operculo-insular	Inferotemporal	384	10	0.174306	2.79413e-31
nrem	Operculo-insular	Mesiotemporal	319	9	0.123967	7.11699e-23
nrem	Operculo-insular	Occipital	53	6	0.119126	0.0193066
nrem	Operculo-insular	Operculo-insular	370	8	0.131439	1.46578e-23
nrem	Operculo-insular	Orbitofrontal	570	9	0.112691	4.31534e-39
nrem	Operculo-insular	Parietal	48	5	0.020654	0.785418
nrem	Operculo-insular	Insulo-temporal	487	10	0.152399	6.68289e-30
nrem	Orbitofrontal	Amygdala	120	6	0.183133	1.05098e-10
nrem	Orbitofrontal	Central	45	1	0.0223661	0.298126
nrem	Orbitofrontal	Cingular	37	5	0.187689	6.25746e-05
nrem	Orbitofrontal	Dorsofrontal	290	8	0.0570776	0.00435776
nrem	Orbitofrontal	Hippocampus	101	6	0.0763297	0.00142502
nrem	Orbitofrontal	Inferotemporal	333	7	0.135006	4.73314e-18
nrem	Orbitofrontal	Mesiotemporal	226	7	0.0972912	2.40826e-13
nrem	Orbitofrontal	Occipital	35	4	0.0730477	0.249983
nrem	Orbitofrontal	Operculo-insular	586	9	0.127999	1.5379e-41
nrem	Orbitofrontal	Orbitofrontal	201	7	0.0922003	2.14952e-13
nrem	Orbitofrontal	Parietal	9	3	-0.375349	0.8615
nrem	Orbitofrontal	Insulo-temporal	281	8	0.106477	2.01871e-13
nrem	Parietal	Central	19	1	0.0511504	0.0131866
nrem	Parietal	Dorsofrontal	63	5	0.189263	1.94897e-07
nrem	Parietal	Inferotemporal	52	6	0.0980225	7.46375e-05
nrem	Parietal	Mesiotemporal	12	3	0.106495	0.00494188
nrem	Parietal	Occipital	19	4	0.168619	0.00489643
nrem	Parietal	Operculo-insular	49	4	0.160858	4.81852e-05
nrem	Parietal	Orbitofrontal	6	3	0.0960504	1
nrem	Parietal	Parietal	12	2	0.0888276	0.135459
nrem	Parietal	Insulo-temporal	78	6	0.169962	8.21762e-08
nrem	Insulo-temporal	Amygdala	382	12	0.118728	4.28694e-24
nrem	Insulo-temporal	Central	54	3	0.11707	0.00521672
nrem	Insulo-temporal	Cingular	46	5	0.123983	0.0560333
nrem	Insulo-temporal	Dorsofrontal	218	8	0.0389815	0.0666198
nrem	Insulo-temporal	Hippocampus	487	12	0.146208	3.16565e-23
nrem	Insulo-temporal	Inferotemporal	776	12	0.0836343	1.03937e-45
nrem	Insulo-temporal	Mesiotemporal	747	11	0.107926	8.31386e-53
nrem	Insulo-temporal	Occipital	169	7	0.12794	9.28142e-08
nrem	Insulo-temporal	Operculo-insular	625	9	0.103939	1.14375e-23
nrem	Insulo-temporal	Orbitofrontal	428	8	0.0652931	1.51338e-06
nrem	Insulo-temporal	Parietal	63	6	0.116418	1.07851e-07
nrem	Insulo-temporal	Insulo-temporal	573	12	0.149907	7.49299e-40
rem	Amygdala	Central	18	1	0.0049518	1
rem	Amygdala	Cingular	11	3	-0.057785	0.175279
rem	Amygdala	Dorsofrontal	48	5	0.079317	0.00211368
rem	Amygdala	Hippocampus	184	10	-0.129167	3.01502e-16
rem	Amygdala	Inferotemporal	176	8	0.0443057	0.000166517
rem	Amygdala	Mesiotemporal	180	9	-0.0785142	1.46042e-08
rem	Amygdala	Occipital	25	3	-0.226937	9.45796e-06
rem	Amygdala	Operculo-insular	117	7	0.0304947	0.256586
rem	Amygdala	Orbitofrontal	140	5	0.0477534	0.000413398
rem	Amygdala	Insulo-temporal	225	9	0.0345298	0.000564081
rem	Central	Central	3	1	0.329871	0.31375
rem	Central	Cingular	3	1	-0.0955576	0.570455
rem	Central	Dorsofrontal	7	2	0.0254278	0.281571
rem	Central	Inferotemporal	12	2	0.0271352	0.419597
rem	Central	Operculo-insular	13	2	-0.0181191	0.785418
rem	Central	Orbitofrontal	30	1	-0.0466212	0.00169722
rem	Central	Parietal	12	1	0.043749	0.0818776
rem	Central	Insulo-temporal	15	3	0.204411	0.109716
rem	Cingular	Amygdala	3	1	0.345517	0.31375
rem	Cingular	Central	4	1	0.128934	0.175279
rem	Cingular	Dorsofrontal	12	2	0.251332	0.0214263
rem	Cingular	Inferotemporal	6	2	0.126572	0.515552
rem	Cingular	Mesiotemporal	7	2	0.0300008	0.456917
rem	Cingular	Operculo-insular	29	3	0.0567645	0.269832
rem	Cingular	Orbitofrontal	27	3	0.0223847	0.250291
rem	Cingular	Insulo-temporal	9	2	-0.0326729	0.785418
rem	Dorsofrontal	Central	5	2	-0.0264394	0.388304
rem	Dorsofrontal	Cingular	3	2	-0.00332461	1
rem	Dorsofrontal	Dorsofrontal	59	4	0.0725708	0.0275992
rem	Dorsofrontal	Hippocampus	6	1	0.0399398	0.638857
rem	Dorsofrontal	Inferotemporal	135	6	0.0881856	1.6624e-08
rem	Dorsofrontal	Mesiotemporal	40	1	0.197248	5.39782e-07
rem	Dorsofrontal	Operculo-insular	236	8	0.0943423	2.52709e-16
rem	Dorsofrontal	Orbitofrontal	139	6	0.0610466	8.15548e-09
rem	Dorsofrontal	Parietal	6	2	0.326431	0.0519454
rem	Dorsofrontal	Insulo-temporal	22	2	0.170563	2.95521e-06
rem	Hippocampus	Amygdala	169	9	-0.0232723	0.00926367
rem	Hippocampus	Central	5	1	-0.109253	0.251671
rem	Hippocampus	Cingular	13	3	0.0007531	1
rem	Hippocampus	Dorsofrontal	35	4	-0.0625483	0.217203
rem	Hippocampus	Hippocampus	36	7	-0.08062	0.00143472
rem	Hippocampus	Inferotemporal	206	8	-0.0074751	0.275507
rem	Hippocampus	Mesiotemporal	228	10	-0.0702109	4.57184e-11
rem	Hippocampus	Occipital	30	6	-0.0728158	0.00514066
rem	Hippocampus	Operculo-insular	81	4	-0.123681	8.95147e-05
rem	Hippocampus	Orbitofrontal	113	5	-0.0304891	0.00698502
rem	Hippocampus	Insulo-temporal	186	9	0.025039	0.081095
rem	Inferotemporal	Amygdala	108	8	0.12338	1.48522e-16
rem	Inferotemporal	Dorsofrontal	8	3	0.0529052	0.711491
rem	Inferotemporal	Hippocampus	198	10	0.0769367	6.27693e-10
rem	Inferotemporal	Inferotemporal	239	9	-0.00135595	0.715033
rem	Inferotemporal	Mesiotemporal	392	9	0.0502377	5.89243e-22
rem	Inferotemporal	Occipital	71	7	0.0433991	0.000847606
rem	Inferotemporal	Operculo-insular	39	8	0.0666807	0.00868794
rem	Inferotemporal	Orbitofrontal	119	6	0.0876028	3.74361e-10
rem	Inferotemporal	Parietal	13	3	0.225613	0.00106573
rem	Inferotemporal	Insulo-temporal	375	11	0.0573961	1.4619e-15
rem	Mesiotemporal	Amygdala	175	9	0.0174303	0.269164
rem	Mesiotemporal	Central	12	2	0.0294232	0.73638
rem	Mesiotemporal	Cingular	12	2	0.0409733	0.548237
rem	Mesiotemporal	Dorsofrontal	13	4	-0.0349453	0.973186
rem	Mesiotemporal	Hippocampus	233	10	-0.0304946	0.00178392
rem	Mesiotemporal	Inferotemporal	401	10	0.0548962	6.81991e-17
rem	Mesiotemporal	Mesiotemporal	157	9	0.0623144	5.79325e-06
rem	Mesiotemporal	Occipital	49	6	-0.00111813	0.434233
rem	Mesiotemporal	Operculo-insular	103	8	0.0978482	5.49665e-07
rem	Mesiotemporal	Orbitofrontal	157	7	0.108621	2.88598e-10
rem	Mesiotemporal	Insulo-temporal	405	10	0.0675278	2.45197e-14
rem	Occipital	Amygdala	23	3	0.0192567	0.160735
rem	Occipital	Hippocampus	25	3	-0.00405264	0.490962
rem	Occipital	Inferotemporal	42	5	0.00790318	0.714351
rem	Occipital	Mesiotemporal	32	4	-0.0334522	0.748216
rem	Occipital	Occipital	11	3	-0.0882994	0.0680003
rem	Occipital	Operculo-insular	3	2	0.116877	1
rem	Occipital	Orbitofrontal	17	3	-0.0241172	0.960971
rem	Occipital	Insulo-temporal	20	3	0.0713629	0.804228
rem	Operculo-insular	Amygdala	37	6	0.235564	4.23255e-07
rem	Operculo-insular	Central	5	3	0.0190581	1
rem	Operculo-insular	Cingular	24	4	0.0377102	0.19879
rem	Operculo-insular	Dorsofrontal	177	9	0.139157	3.80353e-10
rem	Operculo-insular	Hippocampus	47	6	0.189265	4.20515e-10
rem	Operculo-insular	Inferotemporal	75	7	0.0774912	3.39757e-06
rem	Operculo-insular	Mesiotemporal	82	7	0.0845121	1.87139e-08
rem	Operculo-insular	Occipital	4	2	0.302071	0.175279
rem	Operculo-insular	Operculo-insular	133	6	0.106092	9.88313e-14
rem	Operculo-insular	Orbitofrontal	341	7	0.0927361	7.58792e-29
rem	Operculo-insular	Parietal	4	2	-0.0756836	0.456917
rem	Operculo-insular	Insulo-temporal	197	6	0.0963445	6.54317e-16
rem	Orbitofrontal	Amygdala	23	2	0.120809	0.000101135
rem	Orbitofrontal	Central	37	1	0.0265303	0.261523
rem	Orbitofrontal	Cingular	23	3	0.0357016	0.0102183
rem	Orbitofrontal	Dorsofrontal	78	6	0.121122	3.54332e-08
rem	Orbitofrontal	Hippocampus	12	2	0.10358	0.0818776
rem	Orbitofrontal	Inferotemporal	77	4	0.0993445	3.56839e-06
rem	Orbitofrontal	Mesiotemporal	52	3	0.0142901	0.104135
rem	Orbitofrontal	Operculo-insular	316	7	0.0871398	3.40229e-24
rem	Orbitofrontal	Orbitofrontal	143	6	0.0721206	5.94089e-11
rem	Orbitofrontal	Insulo-temporal	99	6	0.0585879	0.00021099
rem	Parietal	Central	18	1	0.0993271	0.00018592
rem	Parietal	Inferotemporal	15	2	0.00169664	0.469564
rem	Parietal	Parietal	10	2	0.0897619	0.511046
rem	Parietal	Insulo-temporal	11	4	0.290869	0.0057513
rem	Insulo-temporal	Amygdala	178	10	0.0618176	2.21414e-05
rem	Insulo-temporal	Central	22	3	0.288121	0.000235953
rem	Insulo-temporal	Cingular	14	3	0.101325	0.0795452
rem	Insulo-temporal	Dorsofrontal	30	5	0.115292	0.000394854
rem	Insulo-temporal	Hippocampus	183	9	0.110032	3.93573e-08
rem	Insulo-temporal	Inferotemporal	445	10	0.0188354	6.25746e-05
rem	Insulo-temporal	Mesiotemporal	439	9	0.0577208	2.82571e-21
rem	Insulo-temporal	Occipital	36	4	0.0128674	0.282203
rem	Insulo-temporal	Operculo-insular	234	8	0.13996	4.52936e-19
rem	Insulo-temporal	Orbitofrontal	199	6	0.109696	6.87287e-19
rem	Insulo-temporal	Parietal	3	2	0.115002	0.31375
rem	Insulo-temporal	Insulo-temporal	222	10	0.0664808	5.1351e-05
