# Supplementary material for: Directed cortico-limbic dialogue in the human brain
Source: Nat Commun. 2026 Feb 2;17:2258. doi: 10.1038/s41467-026-68701-z (PMC12966484; doi:10.1038/s41467-026-68701-z)
Supplement: Supplementary file 4 — Source Data [file 41467_2026_68701_MOESM4_ESM.zip › Fig4d2_source_data.xlsx]

## Sheet: Fig 4d2
SleepState	StimR	ChanR	N_con	N_pat	median P difference	p-value_corrected
nrem	Amygdala	Central	30	3	0.0492321	0.191497
nrem	Amygdala	Cingular	19	5	-0.0184464	0.0608486
nrem	Amygdala	Dorsofrontal	196	9	0.0997187	3.07981e-14
nrem	Amygdala	Hippocampus	288	12	0	1
nrem	Amygdala	Inferotemporal	518	12	0.0177056	4.72656e-05
nrem	Amygdala	Insulo-temporal	571	12	0.00673607	1.97031e-05
nrem	Amygdala	Mesiotemporal	350	11	0	0.757867
nrem	Amygdala	Occipital	83	8	0	0.936744
nrem	Amygdala	Operculo-insular	288	9	0.0060615	0.204687
nrem	Amygdala	Orbitofrontal	238	8	-0.0263158	0.00020946
nrem	Amygdala	Parietal	29	6	0.0827251	0.0102408
nrem	Central	Amygdala	14	3	-0.0249206	0.0507326
nrem	Central	Central	6	1	0.132562	0.107422
nrem	Central	Cingular	3	1	0.00901391	1
nrem	Central	Dorsofrontal	21	3	0.00733914	0.0796347
nrem	Central	Hippocampus	9	3	0.0617886	0.20058
nrem	Central	Inferotemporal	48	3	-0.0866208	3.59745e-05
nrem	Central	Insulo-temporal	67	3	-0.0758878	0.000653617
nrem	Central	Mesiotemporal	21	2	-0.0771364	0.00120122
nrem	Central	Occipital	10	2	0.0216397	0.527561
nrem	Central	Operculo-insular	43	3	0.0827449	0.000273052
nrem	Central	Orbitofrontal	45	2	-0.00985222	0.221476
nrem	Central	Parietal	15	1	0.00331439	0.828468
nrem	Cingular	Amygdala	9	4	0.0236879	0.290934
nrem	Cingular	Central	4	1	0.209908	0.340347
nrem	Cingular	Dorsofrontal	36	5	-2.44552e-05	0.835014
nrem	Cingular	Hippocampus	15	3	0.100579	0.00339265
nrem	Cingular	Inferotemporal	31	5	0.0500207	0.290934
nrem	Cingular	Insulo-temporal	33	5	0.0361151	0.0608486
nrem	Cingular	Mesiotemporal	19	5	0.0688503	0.0816394
nrem	Cingular	Operculo-insular	52	5	0.0245482	0.0130831
nrem	Cingular	Orbitofrontal	42	5	0.00178722	0.47271
nrem	Dorsofrontal	Amygdala	85	9	0.0185552	0.0256735
nrem	Dorsofrontal	Central	21	3	0.0207056	0.0473922
nrem	Dorsofrontal	Cingular	21	5	0.0512821	0.119799
nrem	Dorsofrontal	Dorsofrontal	225	8	0.00148677	0.341906
nrem	Dorsofrontal	Hippocampus	92	8	0.0580458	2.12936e-05
nrem	Dorsofrontal	Inferotemporal	568	10	-0.0027753	0.757867
nrem	Dorsofrontal	Insulo-temporal	242	10	0.0595953	1.23399e-10
nrem	Dorsofrontal	Mesiotemporal	248	9	0.0118917	0.0440394
nrem	Dorsofrontal	Occipital	50	5	0.0421421	0.00132082
nrem	Dorsofrontal	Operculo-insular	668	10	0.0794492	1.39843e-50
nrem	Dorsofrontal	Orbitofrontal	439	9	0.0648734	5.3872e-26
nrem	Dorsofrontal	Parietal	69	5	0.0296762	0.00017699
nrem	Hippocampus	Amygdala	278	12	0	3.43288e-05
nrem	Hippocampus	Central	17	3	-0.0795455	1
nrem	Hippocampus	Cingular	17	4	-0.339113	0.00251616
nrem	Hippocampus	Dorsofrontal	153	8	0.0108465	0.191906
nrem	Hippocampus	Hippocampus	43	7	0	0.0859835
nrem	Hippocampus	Inferotemporal	595	13	-0.0642956	2.78756e-24
nrem	Hippocampus	Insulo-temporal	616	13	0.0134052	0.221476
nrem	Hippocampus	Mesiotemporal	372	12	-0.00218231	1.89774e-08
nrem	Hippocampus	Occipital	114	8	-0.000533496	3.53547e-05
nrem	Hippocampus	Operculo-insular	293	9	0.0206033	0.465983
nrem	Hippocampus	Orbitofrontal	217	8	-0.153139	6.81536e-22
nrem	Hippocampus	Parietal	23	5	-0.0479722	0.00534389
nrem	Inferotemporal	Amygdala	377	12	0	1
nrem	Inferotemporal	Central	17	3	0.143687	0.0102664
nrem	Inferotemporal	Cingular	23	5	0.118488	2.98023e-06
nrem	Inferotemporal	Dorsofrontal	248	10	0.0711168	2.97673e-13
nrem	Inferotemporal	Hippocampus	576	13	0.0343278	1.53853e-13
nrem	Inferotemporal	Inferotemporal	680	11	-0.00134732	0.001339
nrem	Inferotemporal	Insulo-temporal	997	13	0.0121212	1.53853e-13
nrem	Inferotemporal	Mesiotemporal	913	11	0	0.978084
nrem	Inferotemporal	Occipital	337	9	0	0.89717
nrem	Inferotemporal	Operculo-insular	446	10	0.10731	1.77148e-37
nrem	Inferotemporal	Orbitofrontal	388	9	0.0504746	1.05298e-16
nrem	Inferotemporal	Parietal	94	6	0.0265266	0.00210165
nrem	Insulo-temporal	Amygdala	461	12	0	0.673075
nrem	Insulo-temporal	Central	57	3	0.115659	1.18278e-06
nrem	Insulo-temporal	Cingular	47	5	0.129445	1.41768e-08
nrem	Insulo-temporal	Dorsofrontal	276	9	0.113868	1.56004e-17
nrem	Insulo-temporal	Hippocampus	580	12	0.0613233	1.28008e-16
nrem	Insulo-temporal	Inferotemporal	1011	12	0	0.0157605
nrem	Insulo-temporal	Insulo-temporal	617	12	0.0240964	1.21079e-18
nrem	Insulo-temporal	Mesiotemporal	862	11	0	0.419494
nrem	Insulo-temporal	Occipital	195	8	0.0244275	6.47145e-05
nrem	Insulo-temporal	Operculo-insular	660	9	0.0571337	4.72898e-32
nrem	Insulo-temporal	Orbitofrontal	466	8	0.0469012	2.80444e-19
nrem	Insulo-temporal	Parietal	75	6	0	0.260262
nrem	Mesiotemporal	Amygdala	322	11	-0.00151436	2.83398e-07
nrem	Mesiotemporal	Central	34	2	0.0679594	0.00392861
nrem	Mesiotemporal	Cingular	38	5	0.0235551	0.350477
nrem	Mesiotemporal	Dorsofrontal	209	10	0.11532	6.81536e-22
nrem	Mesiotemporal	Hippocampus	397	12	0.0034965	0.0483115
nrem	Mesiotemporal	Inferotemporal	933	11	0	0.559931
nrem	Mesiotemporal	Insulo-temporal	881	12	0.010101	1.32394e-05
nrem	Mesiotemporal	Mesiotemporal	385	10	0	0.229757
nrem	Mesiotemporal	Occipital	156	8	0	0.351467
nrem	Mesiotemporal	Operculo-insular	481	10	0.0712792	1.70154e-16
nrem	Mesiotemporal	Orbitofrontal	394	9	0.0103978	0.577658
nrem	Mesiotemporal	Parietal	39	5	0	0.843679
nrem	Occipital	Amygdala	79	8	-0.00260417	0.260262
nrem	Occipital	Central	5	2	0.0420751	0.713174
nrem	Occipital	Cingular	7	3	0.0399878	1
nrem	Occipital	Dorsofrontal	43	6	0.0657895	0.0115502
nrem	Occipital	Hippocampus	76	8	0	0.996858
nrem	Occipital	Inferotemporal	372	9	0	0.164923
nrem	Occipital	Insulo-temporal	207	9	0.0271739	0.00698511
nrem	Occipital	Mesiotemporal	132	8	0	0.0278009
nrem	Occipital	Occipital	183	5	0	0.00742816
nrem	Occipital	Operculo-insular	66	7	0.0461199	0.0136662
nrem	Occipital	Orbitofrontal	71	6	0.0184591	0.10276
nrem	Occipital	Parietal	52	4	0.0312817	0.0466993
nrem	Operculo-insular	Amygdala	161	9	-0.00127877	0.644702
nrem	Operculo-insular	Central	32	3	0.0569795	0.00705365
nrem	Operculo-insular	Cingular	38	5	0.00587172	0.306328
nrem	Operculo-insular	Dorsofrontal	502	10	0.0617748	9.15834e-25
nrem	Operculo-insular	Hippocampus	203	9	0.0639024	4.39456e-12
nrem	Operculo-insular	Inferotemporal	501	10	0.0131579	0.00381993
nrem	Operculo-insular	Insulo-temporal	574	10	0.0366275	1.0481e-26
nrem	Operculo-insular	Mesiotemporal	382	10	0.0145075	0.000322076
nrem	Operculo-insular	Occipital	71	6	0.0610612	0.0002927
nrem	Operculo-insular	Operculo-insular	401	8	0.0417994	5.26303e-19
nrem	Operculo-insular	Orbitofrontal	598	9	0.00829435	3.79043e-17
nrem	Operculo-insular	Parietal	51	5	0.0194031	0.044234
nrem	Orbitofrontal	Amygdala	151	8	0.0117148	0.803104
nrem	Orbitofrontal	Central	46	1	0.0488229	0.000232014
nrem	Orbitofrontal	Cingular	37	5	0.0587717	3.13962e-06
nrem	Orbitofrontal	Dorsofrontal	330	8	0.0734371	2.27856e-17
nrem	Orbitofrontal	Hippocampus	120	7	0.0758815	4.88638e-10
nrem	Orbitofrontal	Inferotemporal	481	8	-0.0137323	0.0169511
nrem	Orbitofrontal	Insulo-temporal	372	8	0.0173879	0.000659467
nrem	Orbitofrontal	Mesiotemporal	297	8	0	0.212861
nrem	Orbitofrontal	Occipital	43	5	0.0042328	0.193203
nrem	Orbitofrontal	Operculo-insular	620	9	0.0101595	3.02043e-08
nrem	Orbitofrontal	Orbitofrontal	201	7	-0.00178486	0.0854471
nrem	Orbitofrontal	Parietal	11	3	0	0.445721
nrem	Parietal	Amygdala	5	2	0.0382488	0.271382
nrem	Parietal	Central	19	1	0	0.0884617
nrem	Parietal	Dorsofrontal	68	5	0.0321348	0.0205857
nrem	Parietal	Hippocampus	3	2	0.0405242	0.340347
nrem	Parietal	Inferotemporal	81	6	-0.00925926	0.221476
nrem	Parietal	Insulo-temporal	88	6	0.0307518	0.000208653
nrem	Parietal	Mesiotemporal	18	3	-0.00738636	0.0773122
nrem	Parietal	Occipital	25	4	0.0634328	0.0840851
nrem	Parietal	Operculo-insular	62	5	0.0741624	7.80008e-05
nrem	Parietal	Orbitofrontal	6	3	0.0392371	0.232264
nrem	Parietal	Parietal	12	2	0.0126358	0.0733687
rem	Amygdala	Central	19	2	-0.0328042	0.183403
rem	Amygdala	Cingular	11	3	0.00529101	0.922705
rem	Amygdala	Dorsofrontal	97	5	-0.0493921	0.000221132
rem	Amygdala	Hippocampus	152	6	0	0.129561
rem	Amygdala	Inferotemporal	304	6	-0.045829	1.43939e-10
rem	Amygdala	Insulo-temporal	232	6	0	0.194433
rem	Amygdala	Mesiotemporal	143	6	0.00115607	0.982209
rem	Amygdala	Occipital	34	4	-0.0607143	0.000849015
rem	Amygdala	Operculo-insular	156	5	0	0.269358
rem	Amygdala	Orbitofrontal	158	5	-0.000999001	0.0332033
rem	Amygdala	Parietal	5	2	0.00413355	1
rem	Central	Amygdala	9	1	-0.0423211	0.527432
rem	Central	Central	6	1	0.0549298	0.232264
rem	Central	Cingular	3	1	-0.0111455	0.828313
rem	Central	Dorsofrontal	11	1	-0.0726147	0.0308178
rem	Central	Hippocampus	5	2	-0.00433437	1
rem	Central	Inferotemporal	32	2	-0.130833	3.76638e-09
rem	Central	Insulo-temporal	42	3	-0.0998673	0.000109608
rem	Central	Mesiotemporal	11	1	-0.117725	0.00288768
rem	Central	Occipital	10	2	-0.0611618	0.00548071
rem	Central	Operculo-insular	26	2	-0.00902256	0.451922
rem	Central	Orbitofrontal	44	2	-0.012332	0.102641
rem	Central	Parietal	15	1	0	1
rem	Cingular	Amygdala	6	3	-0.0342903	0.155309
rem	Cingular	Central	4	1	0.199735	0.196429
rem	Cingular	Dorsofrontal	19	3	0	0.936744
rem	Cingular	Hippocampus	11	3	0.00396825	0.94663
rem	Cingular	Inferotemporal	19	3	-0.0515716	0.157281
rem	Cingular	Insulo-temporal	19	3	-0.05625	0.0196855
rem	Cingular	Mesiotemporal	11	3	-0.0679669	0.0507326
rem	Cingular	Operculo-insular	33	3	0	0.527561
rem	Cingular	Orbitofrontal	29	3	0.00231481	0.0859835
rem	Dorsofrontal	Amygdala	36	5	-0.0866966	4.14706e-05
rem	Dorsofrontal	Central	17	3	0	0.73814
rem	Dorsofrontal	Cingular	8	3	-0.101594	0.0735766
rem	Dorsofrontal	Dorsofrontal	97	5	0.0125	0.0583866
rem	Dorsofrontal	Hippocampus	51	4	-0.0447154	0.0202113
rem	Dorsofrontal	Inferotemporal	299	7	-0.014245	0.0608486
rem	Dorsofrontal	Insulo-temporal	97	6	-0.00285948	0.802233
rem	Dorsofrontal	Mesiotemporal	77	6	0.00638298	0.472937
rem	Dorsofrontal	Occipital	16	2	0.00871433	0.341688
rem	Dorsofrontal	Operculo-insular	353	7	0.0117647	2.69257e-06
rem	Dorsofrontal	Orbitofrontal	231	6	0	0.978084
rem	Dorsofrontal	Parietal	32	3	0.014853	0.253733
rem	Hippocampus	Amygdala	156	8	0	0.314461
rem	Hippocampus	Central	13	2	-0.0955882	0.178772
rem	Hippocampus	Cingular	16	3	-0.111415	0.000762939
rem	Hippocampus	Dorsofrontal	116	7	-0.127376	9.37785e-11
rem	Hippocampus	Hippocampus	27	5	0.00584795	0.0735766
rem	Hippocampus	Inferotemporal	405	7	-0.114198	2.76995e-42
rem	Hippocampus	Insulo-temporal	318	8	-0.0303316	2.01145e-06
rem	Hippocampus	Mesiotemporal	211	8	0	0.145729
rem	Hippocampus	Occipital	28	4	0	0.469161
rem	Hippocampus	Operculo-insular	230	7	-0.0761983	8.92887e-17
rem	Hippocampus	Orbitofrontal	176	6	-0.105488	1.28008e-16
rem	Hippocampus	Parietal	6	3	-0.0459639	0.413161
rem	Inferotemporal	Amygdala	225	8	-0.0278035	0.00013699
rem	Inferotemporal	Central	7	3	-0.0423211	0.310084
rem	Inferotemporal	Cingular	12	3	0.0258971	0.813244
rem	Inferotemporal	Dorsofrontal	91	6	-0.0515873	0.00045142
rem	Inferotemporal	Hippocampus	381	8	-0.0107108	0.000120468
rem	Inferotemporal	Inferotemporal	316	7	0	0.00139096
rem	Inferotemporal	Insulo-temporal	532	8	0	0.00251616
rem	Inferotemporal	Mesiotemporal	459	8	0	0.000378223
rem	Inferotemporal	Occipital	91	4	-0.0128205	0.0332033
rem	Inferotemporal	Operculo-insular	206	7	-0.0080022	0.690291
rem	Inferotemporal	Orbitofrontal	241	6	-0.0142415	0.0178941
rem	Inferotemporal	Parietal	26	3	-0.00586592	0.658745
rem	Insulo-temporal	Amygdala	229	9	-0.0131177	0.00242354
rem	Insulo-temporal	Central	42	3	-0.0184536	0.644702
rem	Insulo-temporal	Cingular	32	4	-0.0401342	0.0284069
rem	Insulo-temporal	Dorsofrontal	122	7	-0.00308819	0.943121
rem	Insulo-temporal	Hippocampus	308	9	-0.025725	1.48868e-05
rem	Insulo-temporal	Inferotemporal	559	9	0	2.01937e-10
rem	Insulo-temporal	Insulo-temporal	276	8	0.0126184	0.0320897
rem	Insulo-temporal	Mesiotemporal	389	9	0.00621118	0.340347
rem	Insulo-temporal	Occipital	54	5	0.00147929	0.527561
rem	Insulo-temporal	Operculo-insular	375	8	0	0.465983
rem	Insulo-temporal	Orbitofrontal	301	7	0.00205198	0.606824
rem	Insulo-temporal	Parietal	11	3	-0.0163636	0.899297
rem	Mesiotemporal	Amygdala	171	8	0	0.143209
rem	Mesiotemporal	Central	30	2	-0.0426983	0.101552
rem	Mesiotemporal	Cingular	19	3	-0.02035	0.0630764
rem	Mesiotemporal	Dorsofrontal	85	7	-0.0220907	0.0237808
rem	Mesiotemporal	Hippocampus	257	8	-0.00096581	0.00124549
rem	Mesiotemporal	Inferotemporal	511	8	0	0.00251616
rem	Mesiotemporal	Insulo-temporal	433	8	0.00549451	0.899297
rem	Mesiotemporal	Mesiotemporal	148	7	0.00638984	0.338589
rem	Mesiotemporal	Occipital	50	4	0.00973314	0.644702
rem	Mesiotemporal	Operculo-insular	223	7	-0.00652928	0.33141
rem	Mesiotemporal	Orbitofrontal	215	6	-0.0175821	0.000947325
rem	Mesiotemporal	Parietal	8	3	-0.0670705	0.0188459
rem	Occipital	Amygdala	30	4	0.00263158	0.416278
rem	Occipital	Central	4	2	-0.0549228	0.340347
rem	Occipital	Cingular	3	2	-0.0766917	0.340347
rem	Occipital	Dorsofrontal	15	3	-0.0730769	0.0524834
rem	Occipital	Hippocampus	28	4	-0.00595615	0.696287
rem	Occipital	Inferotemporal	78	4	-0.040312	0.0163454
rem	Occipital	Insulo-temporal	36	4	-0.0757326	0.00251616
rem	Occipital	Mesiotemporal	48	4	-0.0321134	0.101552
rem	Occipital	Occipital	12	2	0	0.426171
rem	Occipital	Operculo-insular	33	4	-0.112003	5.18352e-06
rem	Occipital	Orbitofrontal	39	3	-0.04004	0.0157605
rem	Occipital	Parietal	5	1	-0.0591985	0.713174
rem	Operculo-insular	Amygdala	98	7	-0.0194965	0.0483115
rem	Operculo-insular	Central	19	3	0.00384615	0.943121
rem	Operculo-insular	Cingular	25	3	0.00581395	0.698491
rem	Operculo-insular	Dorsofrontal	246	7	0.00658985	0.00251616
rem	Operculo-insular	Hippocampus	124	6	0.0128312	0.645801
rem	Operculo-insular	Inferotemporal	263	7	-0.048366	1.13101e-10
rem	Operculo-insular	Insulo-temporal	297	6	0.000858124	0.983222
rem	Operculo-insular	Mesiotemporal	145	7	-0.0354839	0.00086995
rem	Operculo-insular	Occipital	15	2	0.00912162	0.428405
rem	Operculo-insular	Operculo-insular	184	5	0.0140127	0.010543
rem	Operculo-insular	Orbitofrontal	367	6	0.00613497	2.06549e-06
rem	Operculo-insular	Parietal	23	2	-0.0679348	0.0166252
rem	Orbitofrontal	Amygdala	88	5	-0.0428977	0.000349628
rem	Orbitofrontal	Central	46	1	0.0572404	7.61279e-05
rem	Orbitofrontal	Cingular	27	3	0.0116959	0.447617
rem	Orbitofrontal	Dorsofrontal	172	5	-0.00901809	0.775589
rem	Orbitofrontal	Hippocampus	88	5	0.0350834	0.000412674
rem	Orbitofrontal	Inferotemporal	231	5	-0.0461696	2.82531e-10
rem	Orbitofrontal	Insulo-temporal	199	5	-0.0322581	0.000100148
rem	Orbitofrontal	Mesiotemporal	123	5	-0.0641711	2.06324e-06
rem	Orbitofrontal	Occipital	27	3	-0.0560847	0.0566541
rem	Orbitofrontal	Operculo-insular	387	5	0	0.360953
rem	Orbitofrontal	Orbitofrontal	157	5	0.00974659	0.0669489
rem	Parietal	Central	19	1	0.00531915	0.0884617
rem	Parietal	Dorsofrontal	9	2	-0.0317789	0.0735766
rem	Parietal	Inferotemporal	26	3	-0.0183116	0.20058
rem	Parietal	Insulo-temporal	18	3	-0.0119599	0.567314
rem	Parietal	Mesiotemporal	7	1	-0.106459	0.131806
rem	Parietal	Occipital	5	2	0.0123457	1
rem	Parietal	Operculo-insular	14	2	0.0232024	0.486528
rem	Parietal	Orbitofrontal	3	1	-0.00983607	0.600437
rem	Parietal	Parietal	9	2	0.0734824	0.0566541
